# Supplementary material for: Sugar-Linked Diethyldithiocarbamate Derivatives: A Novel Class of Anticancer Agents
Source: Int J Mol Sci. 2025 Jun 11;26(12):5589. doi: 10.3390/ijms26125589 (PMC12193388; doi:10.3390/ijms26125589)
Supplement: Supplementary file 1 [file ijms-26-05589-s001.zip]

Archive with 1 entries (1 files):
- ijms-3642466-supplementary.pdf
